# Supplementary material for: Whole exome sequencing in thrombophilic pedigrees to identify genetic risk factors for venous thromboembolism
Source: PLoS One. 2017 Nov 8;12(11):e0187699. doi: 10.1371/journal.pone.0187699 (PMC5695603; doi:10.1371/journal.pone.0187699)
Supplement: S1 File — An excel workbook with information concerning the genes names and genomic location. (XLSX) [file pone.0187699.s001.xlsx]

## Sheet: Genes_used_in_filter_strategy1
Gene_symbol	Gene_name
ADAMTS13	ADAM metallopeptidase with thrombospondin type 1 motif, 13
ANXA5	annexin A5
APOH	apolipoprotein H (beta-2-glycoprotein I)
C4BPA	complement component 4 binding protein, alpha
C4BPB	complement component 4 binding protein, beta
CD36	CD36 molecule (thrombospondin receptor)
CPB2	carboxypeptidase B2 (plasma)
CRP	C-reactive protein, pentraxin-related
CYP1A2	cytochrome P450, family 1, subfamily A, polypeptide 2
CYP2C9	cytochrome P450, family 2, subfamily C, polypeptide 9
CYP3A5	cytochrome P450, family 3, subfamily A, polypeptide 5
CYP4V2	cytochrome P450, family 4, subfamily V, polypeptide 2
EFEMP2	EGF-containing fibulin-like extracellular matrix protein 2
F10	coagulation factor X
F11	coagulation factor XI
F12	coagulation factor XII (Hageman factor)
F13A1	coagulation factor XIII, A1 polypeptide
F13B	coagulation factor XIII, B polypeptide
F2	coagulation factor II (thrombin)
F2R	coagulation factor II (thrombin) receptor
F2RL1	coagulation factor II (thrombin) receptor-like 1
F2RL2	coagulation factor II (thrombin) receptor-like 2
F2RL3	coagulation factor II (thrombin) receptor-like 3
F3	coagulation factor III (thromboplastin, tissue factor)
F5	coagulation factor V (proaccelerin, labile factor)
F7	coagulation factor VII (serum prothrombin conversion accelerator)
F8	coagulation factor VIII, procoagulant component
F9	coagulation factor IX
FGA	fibrinogen alpha chain
FGB	fibrinogen beta chain
FGG	fibrinogen gamma chain
FOXA2	forkhead box A2
GAS6	similar to growth arrest-specific 6; growth arrest-specific 6
GGCX	gamma-glutamyl carboxylase
GP1BA	glycoprotein Ib (platelet), alpha polypeptide
GP1BB	glycoprotein Ib (platelet), beta polypeptide
GP5	glycoprotein V (platelet)
GP6	glycoprotein VI (platelet)
GP9	glycoprotein IX (platelet)
HABP2	hyaluronan binding protein 2
HIVEP1	human immunodeficiency virus type I enhancer binding protein 1
HNF4A	hepatocyte nuclear factor 4, alpha
HRG	histidine-rich glycoprotein
IL13	interleukin 13
IL1A	interleukin 1, alpha
IL4	interleukin 4
IL6	interleukin 6 (interferon, beta 2)
ITGA1	integrin, alpha 1
ITGA2	integrin, alpha 2 (CD49B, alpha 2 subunit of VLA-2 receptor)
ITGA2B	integrin, alpha 2b (platelet glycoprotein IIb of IIb/IIIa complex, antigen CD41)
ITGB2	integrin, beta 2 (complement component 3 receptor 3 and 4 subunit)
ITGB3	integrin, beta 3 (platelet glycoprotein IIIa, antigen CD61)
KLF2	Kruppel-like factor 2 (lung)
KLK1	kallikrein 1
KLK10	kallikrein-related peptidase 10
KLK11	kallikrein-related peptidase 11
KLK12	kallikrein-related peptidase 12
KLK13	kallikrein-related peptidase 13
KLK14	kallikrein-related peptidase 14
KLK15	kallikrein-related peptidase 15
KLK2	kallikrein-related peptidase 2
KLK3	kallikrein-related peptidase 3
KLK4	kallikrein-related peptidase 4
KLK5	kallikrein-related peptidase 5
KLK6	kallikrein-related peptidase 6
KLK7	kallikrein-related peptidase 7
KLK8	kallikrein-related peptidase 8
KLK9	kallikrein-related peptidase 9
KLKB1	kallikrein B, plasma (Fletcher factor) 1
KNG1	kininogen 1
MFGE8	milk fat globule-EGF factor 8 protein
NCOA1	nuclear receptor coactivator 1
NOS3	nitric oxide synthase 3 (endothelial cell)
NQO1	NAD(P)H dehydrogenase, quinone 1
NR1I2	nuclear receptor subfamily 1, group I, member 2
PAR1	Prader-Willi/Angelman region-1
PDIA2	protein disulfide isomerase family A, member 2
PF4	platelet factor 4
PLAT	plasminogen activator, tissue
PLAU	plasminogen activator, urokinase
PLAUR	plasminogen activator, urokinase receptor
PLG	plasminogen
PROC	protein C (inactivator of coagulation factors Va and VIIIa)
PROCR	protein C receptor, endothelial (EPCR)
PROS1	protein S (alpha)
PROZ	protein Z, vitamin K-dependent plasma glycoprotein
PTGIR	prostaglandin I2 (prostacyclin) receptor (IP)
PTGIS	prostaglandin I2 (prostacyclin) synthase
RGS7	regulator of G-protein signaling 7
SAA1	serum amyloid A1
SAA2	serum amyloid A2
SAA4	serum amyloid A4, constitutive
SCARA5	scavenger receptor class A, member 5 (putative)
SELE	selectin E
SELP	selectin P (granule membrane protein 140kDa, antigen CD62)
SERPINA1	serpin peptidase inhibitor, clade A (alpha-1 antiproteinase, antitrypsin), member 1
SERPINA10	serpin peptidase inhibitor, clade A (alpha-1 antiproteinase, antitrypsin), member 10
SERPINA5	serpin peptidase inhibitor, clade A (alpha-1 antiproteinase, antitrypsin), member 5
SERPINB2	serpin peptidase inhibitor, clade B (ovalbumin), member 2
SERPINC1	serpin peptidase inhibitor, clade C (antithrombin), member 1
SERPIND1	serpin peptidase inhibitor, clade D (heparin cofactor), member 1
SERPINE1	serpin peptidase inhibitor, clade E (nexin, plasminogen activator inhibitor type 1), member 1
SERPINE2	serpin peptidase inhibitor, clade E (nexin, plasminogen activator inhibitor type 1), member 2
SERPINF1	serpin peptidase inhibitor, clade F (alpha-2 antiplasmin, pigment epithelium derived factor), member 1
SERPINF2	serpin peptidase inhibitor, clade F (alpha-2 antiplasmin, pigment epithelium derived factor), member 2
SERPING1	serpin peptidase inhibitor, clade G (C1 inhibitor), member 1
SHBG	sex hormone-binding globulin
SPP1	secreted phosphoprotein 1
STAB2	stabilin 2
STX2	syntaxin 2
SULT1A1	sulfotransferase family, cytosolic, 1A, phenol-preferring, member 1
TC2N	tandem C2 domains, nuclear
TFPI	tissue factor pathway inhibitor (lipoprotein-associated coagulation inhibitor)
TFPI2	tissue factor pathway inhibitor 2
THBD	thrombomodulin
THBS1	thrombospondin 1
TNF	tumor necrosis factor (TNF superfamily, member 2)
TNFRSF11B	tumor necrosis factor receptor superfamily, member 11b
UGT1A1	UDP glucuronosyltransferase 1 family, polypeptide A1
UGT1A3	UDP glucuronosyltransferase 1 family, polypeptide A3
UGT1A9	UDP glucuronosyltransferase 1 family, polypeptide A9
UGT2B7	UDP glucuronosyltransferase 2 family, polypeptide B7
USF1	upstream transcription factor 1
VKORC1	vitamin K epoxide reductase complex, subunit 1
VTN	vitronectin
VWF	von Willebrand factor

## Sheet: RefSeq_mRNA_and_Genes
RefSeq ID	Chromosome	Start	End	Gene
NM_000130	chr1	169481191	169555769	F5
NM_000450	chr1	169691780	169703220	SELE
NM_000488	chr1	173872941	173886516	SERPINC1
NM_000567	chr1	159682078	159684379	CRP
NM_000715	chr1	207277606	207318317	C4BPA
NM_000716	chr1	207262583	207273337	C4BPB
NM_001017364	chr1	207262583	207273337	C4BPB
NM_001017365	chr1	207262211	207273337	C4BPB
NM_001017366	chr1	207262211	207273337	C4BPB
NM_001017367	chr1	207262627	207273337	C4BPB
NM_001178096	chr1	94994731	95007413	F3
NM_001276373	chr1	161009040	161014727	USF1
NM_001993	chr1	94994731	95007413	F3
NM_001994	chr1	197008320	197036397	F13B
NM_002924	chr1	240938816	241520478	RGS7
NM_003005	chr1	169558087	169599377	SELP
NM_007122	chr1	161009040	161015769	USF1
NM_207005	chr1	161009040	161015769	USF1
NM_000312	chr2	128175995	128186822	PROC
NM_000463	chr2	234668918	234681945	UGT1A1
NM_000575	chr2	113531491	113542971	IL1A
NM_000821	chr2	85771977	85788657	GGCX
NM_001032281	chr2	188343304	188419219	TFPI
NM_001136528	chr2	224839764	224904036	SERPINE2
NM_001136530	chr2	224839764	224903357	SERPINE2
NM_001142269	chr2	85771977	85788657	GGCX
NM_003743	chr2	24807345	24993570	NCOA1
NM_006216	chr2	224839764	224904036	SERPINE2
NM_006287	chr2	188328957	188419219	TFPI
NM_019093	chr2	234637772	234681945	UGT1A3
NM_021027	chr2	234580543	234681951	UGT1A9
NM_147223	chr2	24807345	24993570	NCOA1
NM_147233	chr2	24807345	24993570	NCOA1
NR_073116	chr2	224839764	224896195	SERPINE2
NM_000174	chr3	128779644	128781253	GP9
NM_000313	chr3	93591880	93692934	PROS1
NM_000412	chr3	186383797	186396023	HRG
NM_000893	chr3	186435097	186462199	KNG1
NM_001102416	chr3	186435097	186460678	KNG1
NM_001166451	chr3	186435097	186462199	KNG1
NM_003889	chr3	119499330	119537332	NR1I2
NM_004488	chr3	194115549	194119995	GP5
NM_022002	chr3	119501556	119537332	NR1I2
NM_033013	chr3	119499330	119537332	NR1I2
NM_000128	chr4	187187117	187210835	F11
NM_000508	chr4	155504279	155511897	FGA
NM_000509	chr4	155525285	155533902	FGG
NM_000582	chr4	88896801	88904563	SPP1
NM_000892	chr4	187148671	187179625	KLKB1
NM_001040058	chr4	88896801	88904563	SPP1
NM_001040060	chr4	88896801	88904563	SPP1
NM_001074	chr4	69962192	69978705	UGT2B7
NM_001154	chr4	122589151	122618147	ANXA5
NM_001184741	chr4	155484131	155493915	FGB
NM_001251829	chr4	88896801	88904563	SPP1
NM_001251830	chr4	88896801	88904563	SPP1
NM_002619	chr4	74846541	74847841	PF4
NM_005141	chr4	155484131	155493915	FGB
NM_021870	chr4	155525727	155533902	FGG
NM_021871	chr4	155506428	155511897	FGA
NM_207352	chr4	187112673	187134617	CYP4V2
NM_000505	chr5	176829138	176836577	F12
NM_000589	chr5	132009677	132018370	IL4
NM_001256566	chr5	75911306	75919238	F2RL2
NM_001992	chr5	76011867	76031595	F2R
NM_002188	chr5	131993864	131996801	IL13
NM_002203	chr5	52285155	52390609	ITGA2
NM_004101	chr5	75911306	75919259	F2RL2
NM_005242	chr5	76114832	76131140	F2RL1
NM_172348	chr5	132009677	132018370	IL4
NM_181501	chr5	52084135	52249485	ITGA1
NR_073103	chr5	52285155	52390609	ITGA2
NR_073104	chr5	52285155	52390609	ITGA2
NR_073105	chr5	52285155	52390609	ITGA2
NR_073106	chr5	52285155	52390609	ITGA2
NR_073107	chr5	52285155	52390609	ITGA2
NM_000129	chr6	6144310	6320924	F13A1
NM_000301	chr6	161123224	161175085	PLG
NM_000594	chr6	31543343	31546112	TNF
NM_001168338	chr6	161123224	161132904	PLG
NM_002114	chr6	12012723	12165232	HIVEP1
NM_000072	chr7	80267831	80303734	CD36
NM_000600	chr7	22766765	22771621	IL6
NM_000602	chr7	100770369	100782547	SERPINE1
NM_000603	chr7	150688143	150711687	NOS3
NM_000777	chr7	99245812	99277621	CYP3A5
NM_001001547	chr7	80231503	80303734	CD36
NM_001001548	chr7	80267831	80308593	CD36
NM_001127443	chr7	80275644	80303734	CD36
NM_001127444	chr7	80275761	80303734	CD36
NM_001160109	chr7	150690891	150701023	NOS3
NM_001160110	chr7	150690891	150701023	NOS3
NM_001160111	chr7	150690891	150701023	NOS3
NM_001190484	chr7	99268844	99277621	CYP3A5
NM_001271003	chr7	93514708	93520303	TFPI2
NM_001271004	chr7	93514708	93520303	TFPI2
NM_006528	chr7	93514708	93520303	TFPI2
NR_033807	chr7	99245812	99277621	CYP3A5
NR_033808	chr7	99245812	99277621	CYP3A5
NR_033809	chr7	99245812	99277621	CYP3A5
NR_033810	chr7	99257866	99277621	CYP3A5
NR_033811	chr7	99257866	99277621	CYP3A5
NR_033812	chr7	99257866	99277621	CYP3A5
NM_000930	chr8	42032235	42065194	PLAT
NM_002546	chr8	119935795	119964383	TNFRSF11B
NM_033011	chr8	42032235	42065194	PLAT
NM_173833	chr8	27727398	27850369	SCARA5
NM_139025	chr9	136287119	136324508	ADAMTS13
NM_139026	chr9	136287119	136324508	ADAMTS13
NM_139027	chr9	136287119	136324508	ADAMTS13
NR_024514	chr9	136279458	136324508	ADAMTS13
NM_000132	chrX	154064063	154250998	F8
NM_000133	chrX	138612894	138645617	F9
NM_019863	chrX	154064063	154114577	F8
NM_000771	chr10	96698414	96749148	CYP2C9
NM_001145031	chr10	75670861	75677258	PLAU
NM_001177660	chr10	115310589	115349360	HABP2
NM_002658	chr10	75670861	75677258	PLAU
NM_004132	chr10	115312777	115349360	HABP2
NM_000062	chr11	57365026	57382326	SERPING1
NM_000331	chr11	18287807	18291523	SAA1
NM_000506	chr11	46740742	46761056	F2
NM_001032295	chr11	57365704	57382326	SERPING1
NM_001127380	chr11	18259779	18270221	SAA2
NM_001178006	chr11	18287807	18291523	SAA1
NM_006512	chr11	18252901	18258384	SAA4
NM_016938	chr11	65633911	65640405	EFEMP2
NM_030754	chr11	18266774	18270221	SAA2
NM_199161	chr11	18287807	18291523	SAA1
NR_037718	chr11	65633911	65640405	EFEMP2
NM_000552	chr12	6058039	6233836	VWF
NM_001980	chr12	131274144	131323819	STX2
NM_017564	chr12	103981068	104160502	STAB2
NM_194356	chr12	131274144	131323819	STX2
NM_000131	chr13	113760101	113774995	F7
NM_000504	chr13	113777112	113803843	F10
NM_000820	chr13	114523521	114567046	GAS6
NM_001143945	chr13	114523521	114539017	GAS6
NM_001143946	chr13	114523521	114536714	GAS6
NM_001256134	chr13	113812967	113826698	PROZ
NM_001267554	chr13	113760101	113774995	F7
NM_001872	chr13	46627321	46679211	CPB2
NM_003891	chr13	113812967	113826698	PROZ
NM_019616	chr13	113760101	113774995	F7
NR_051961	chr13	113760101	113774995	F7
NM_000295	chr14	94843083	94855153	SERPINA1
NM_000624	chr14	95047705	95059457	SERPINA5
NM_001002235	chr14	94843083	94857029	SERPINA1
NM_001002236	chr14	94843083	94857029	SERPINA1
NM_001100607	chr14	94749649	94759608	SERPINA10
NM_001127700	chr14	94843083	94857029	SERPINA1
NM_001127701	chr14	94843083	94857029	SERPINA1
NM_001127702	chr14	94843083	94857029	SERPINA1
NM_001127703	chr14	94843083	94857029	SERPINA1
NM_001127704	chr14	94843083	94857029	SERPINA1
NM_001127705	chr14	94843083	94857029	SERPINA1
NM_001127706	chr14	94843083	94857029	SERPINA1
NM_001127707	chr14	94843083	94857029	SERPINA1
NM_001128595	chr14	92246266	92302849	TC2N
NM_001128596	chr14	92246266	92333880	TC2N
NM_016186	chr14	94749649	94759361	SERPINA10
NM_152332	chr14	92246266	92302849	TC2N
NM_000761	chr15	75041183	75048941	CYP1A2
NM_001114614	chr15	89441913	89456663	MFGE8
NM_003246	chr15	39873279	39889668	THBS1
NM_005928	chr15	89441913	89456663	MFGE8
NR_022009	chr15	25380788	25383200	PAR1
NM_000903	chr16	69743303	69760533	NQO1
NM_001025433	chr16	69743303	69760533	NQO1
NM_001025434	chr16	69743303	69760533	NQO1
NM_001055	chr16	28616907	28621365	SULT1A1
NM_006849	chr16	333117	337209	PDIA2
NM_024006	chr16	31102174	31106276	VKORC1
NM_177529	chr16	28616907	28621365	SULT1A1
NM_177530	chr16	28616907	28620649	SULT1A1
NM_177534	chr16	28616907	28620649	SULT1A1
NM_177536	chr16	28616907	28634907	SULT1A1
NM_206824	chr16	31102174	31106276	VKORC1
NM_000042	chr17	64208146	64225556	APOH
NM_000173	chr17	4835591	4838325	GP1BA
NM_000212	chr17	45331207	45390077	ITGB3
NM_000419	chr17	42449549	42466873	ITGA2B
NM_000638	chr17	26694298	26697373	VTN
NM_000934	chr17	1646129	1658559	SERPINF2
NM_001040	chr17	7533452	7536700	SHBG
NM_001146279	chr17	7533452	7536700	SHBG
NM_001146280	chr17	7533452	7536700	SHBG
NM_001146281	chr17	7533452	7536700	SHBG
NM_001165920	chr17	1646319	1658559	SERPINF2
NM_001165921	chr17	1646129	1658559	SERPINF2
NM_002615	chr17	1665258	1680859	SERPINF1
NR_027462	chr17	7531286	7536700	SHBG
NR_027463	chr17	7517381	7536700	SHBG
NM_001143818	chr18	61554938	61571124	SERPINB2
NM_002575	chr18	61554938	61571124	SERPINB2
NM_000960	chr19	47123724	47128354	PTGIR
NM_001002231	chr19	51376688	51383823	KLK2
NM_001005376	chr19	44150246	44174498	PLAUR
NM_001005377	chr19	44152722	44174498	PLAUR
NM_001012964	chr19	51461887	51472047	KLK6
NM_001012965	chr19	51461886	51472047	KLK6
NM_001030047	chr19	51358170	51364020	KLK3
NM_001030048	chr19	51358170	51364020	KLK3
NM_001077491	chr19	51446558	51456344	KLK5
NM_001077492	chr19	51446558	51456344	KLK5
NM_001077500	chr19	51515999	51523431	KLK10
NM_001083899	chr19	55525074	55549632	GP6
NM_001136032	chr19	51525486	51529872	KLK11
NM_001167605	chr19	51525486	51531290	KLK11
NM_001207053	chr19	51479734	51487320	KLK7
NM_001243126	chr19	51479734	51487320	KLK7
NM_001256017	chr19	55525074	55549632	GP6
NM_001256080	chr19	51376688	51383823	KLK2
NM_001277081	chr19	51328544	51334779	KLK15
NM_001277082	chr19	51328544	51334779	KLK15
NM_001648	chr19	51358170	51364020	KLK3
NM_002257	chr19	51322403	51327043	KLK1
NM_002659	chr19	44152722	44174498	PLAUR
NM_002774	chr19	51461886	51472929	KLK6
NM_002776	chr19	51515999	51523282	KLK10
NM_003950	chr19	16999825	17002830	F2RL3
NM_004917	chr19	51409607	51413994	KLK4
NM_005046	chr19	51479734	51487320	KLK7
NM_005551	chr19	51376688	51383823	KLK2
NM_006853	chr19	51525486	51531290	KLK11
NM_007196	chr19	51499263	51504958	KLK8
NM_012315	chr19	51505768	51512890	KLK9
NM_012427	chr19	51446558	51456344	KLK5
NM_015596	chr19	51559462	51568367	KLK13
NM_016270	chr19	16435650	16438339	KLF2
NM_016363	chr19	55525074	55549632	GP6
NM_017509	chr19	51328544	51334779	KLK15
NM_019598	chr19	51532347	51538148	KLK12
NM_022046	chr19	51581153	51587502	KLK14
NM_139277	chr19	51479734	51487071	KLK7
NM_144505	chr19	51499263	51504958	KLK8
NM_144506	chr19	51499263	51504958	KLK8
NM_144507	chr19	51499263	51504958	KLK8
NM_144947	chr19	51525486	51530885	KLK11
NM_145888	chr19	51515999	51522954	KLK10
NM_145894	chr19	51532347	51538148	KLK12
NM_145895	chr19	51532347	51538148	KLK12
NR_045762	chr19	51376688	51383823	KLK2
NR_045763	chr19	51376688	51383823	KLK2
NR_102274	chr19	51328544	51334779	KLK15
NM_000361	chr20	23026269	23030301	THBD
NM_000457	chr20	43029895	43061485	HNF4A
NM_000961	chr20	48120410	48184707	PTGIS
NM_001030003	chr20	42984440	43061485	HNF4A
NM_001030004	chr20	42984440	43053276	HNF4A
NM_001258355	chr20	43029895	43061485	HNF4A
NM_006404	chr20	33759773	33765165	PROCR
NM_021784	chr20	22561641	22565101	FOXA2
NM_153675	chr20	22561641	22566101	FOXA2
NM_175914	chr20	42984440	43061485	HNF4A
NM_178849	chr20	43029895	43061485	HNF4A
NM_178850	chr20	43029895	43053276	HNF4A
NM_001127491	chr21	46305867	46348753	ITGB2
NM_000211	chr21	46305867	46340965	ITGB2
NM_000185	chr22	21128382	21142008	SERPIND1
NM_000407	chr22	19711065	19712297	GP1BB
NM_000594	chr6_apd_hap1	2859026	2860830	TNF
NM_000594	chr6_cox_hap2	3052959	3055728	TNF
NM_000594	chr6_dbb_hap3	2828884	2831653	TNF
NM_000594	chr6_mcf_hap5	2923049	2925818	TNF
NM_000594	chr6_qbl_hap6	2836981	2839752	TNF
NM_000594	chr6_mann_hap4	2886227	2888996	TNF
NM_000594	chr6_ssto_hap7	2874144	2876913	TNF
