# Supplementary material for: Whole exome sequencing in thrombophilic pedigrees to identify genetic risk factors for venous thromboembolism
Source: PLoS One. 2017 Nov 8;12(11):e0187699. doi: 10.1371/journal.pone.0187699 (PMC5695603; doi:10.1371/journal.pone.0187699)
Supplement: S3 File — (XLSX) [file pone.0187699.s003.xlsx]

## Sheet: Reported_variants_Sanger_seq
Famlily D	Family K	Chr	Start	End	Ref	Obs	dbSNP135	Gene	Gene_name	N affected ind. validated with Sanger seq	N affected carriers	N unaffected ind. validated with Sanger seq	N unaffected carriers	Notes
	x	1	1905479	1905479	C	T		KIAA1751	KIAA1751	2	2	16	10
	x	1	6211042	6211042	C	G		CHD5	chromodomain helicase DNA binding protein 5	1	1	8	4
x		1	27688743	27688743	T	C	rs55841735	MAP3K6	mitogen-activated protein kinase kinase kinase 6	2	1	12	5
	x	1	117122285	117122285	-	TCC		IGSF3	immunoglobulin superfamily, member 3	0	0	7	6
x		1	156354348	156354348	C	-	rs11303415	RHBG	Rh family, B glycoprotein (gene/pseudogene)	2	2	8	6
	x	1	231377078	231377078	C	A		GNPAT	glyceronephosphate O-acyltransferase	1	1	8	16
	x	1	234536943	234536943	T	G		TARBP1	TAR (HIV-1) RNA binding protein 1	2	2	16	8
	x	2	43965641	43965641	T	C		PLEKHH2	pleckstrin homology domain containing, family H (with MyTH4 domain) member 2	1	1	16	6	Best candidate
	x	2	44184604	44184604	T	C		LRPPRC	leucine-rich PPR-motif containing	1	1	16	7	Best candidate
	x	2	45640302	45640302	G	C	rs34959371	SRBD1	S1 RNA binding domain 1	2	2	16	5	Best candidate
	x	2	207175476	207175476	G	T	rs36095066	ZDBF2	zinc finger, DBF-type containing 2	1	1	16	11
x	x	3	42251580	42251580	-	GGA		TRAK1	trafficking protein, kinesin binding 1	NA	NA	NA	NA
x		3	107932728	107932728	G	A		IFT57	intraflagellar transport 57 homolog (Chlamydomonas)	NA	NA	NA	NA
x		3	111667982	111667982	C	T	rs116705395	PHLDB2	pleckstrin homology-like domain, family B, member 2; phosphatidylinositol-specific phospholipase C, X domain containing 2	2	1	12	5
x		3	121097497	121097497	C	T	rs182808568	STXBP5L	syntaxin binding protein 5-like	2	1	12	5
x		3	121260373	121260373	G	A	rs183249693	POLQ	polymerase (DNA directed), theta	2	1	11	5
x		3	124829057	124829057	A	G	rs11714448	SLC12A8	solute carrier family 12 (potassium/chloride transporters), member 8	2	1	12	6 (1 homozygous)
x		3	129308276	129308276	G	A	rs146072632	PLXND1	plexin D1	6	5	4	2
	x	3	195510838	195510838	G	A		MUC4	mucin 4, cell surface associated	NA	NA	NA	NA
	x	3	195591020	195591020	T	G	rs112362099	TNK2	tyrosine kinase, non-receptor, 2	1	1	16	8
	x	4	144346515	144346515	C	G	rs187533266	GAB1	GRB2-associated binding protein 1	2	2	14	8
	x	5	176305151	176305151	C	A		UNC5A	unc-5 homolog A (C. elegans)	2	2	16	7	Best candidate
	x	5	180661310	180661310	G	T		TRIM41	tripartite motif-containing 41	NA	NA	NA	NA
	x	7	100016781	100016781	T	C	rs141450215	ZCWPW1	zinc finger, CW type with PWWP domain 1	2	2	16	11
	x	7	103061356	103061356	T	A		SLC26A5	solute carrier family 26, member 5 (prestin)	1	1	8	6
	x	7	110763503	110763503	A	G	rs35229264	LRRN3	leucine rich repeat neuronal 3	1	1	16	10
	x	7	111936315	111936315	C	T	rs142208106	ZNF277	zinc finger protein 277	1	1	8	6
	x	7	127229265	127229265	C	T		ARF5	ADP-ribosylation factor 5	1	1	8	6
	x	7	127239585	127239585	C	T	rs34941808	FSCN3	fascin homolog 3, actin-bundling protein, testicular (Strongylocentrotus purpuratus)	2	2	15	10
	x	9	2039776	2039776	-	CAG		SMARCA2	SWI/SNF related, matrix associated, actin dependent regulator of chromatin, subfamily a, member 2	1	1	9	6
	x	9	2648286	2648286	G	A	rs35339834	VLDLR	very low density lipoprotein receptor	2	2	16	8
	x	9	5919929	5919929	T	C		KIAA2026	KIAA2026	2	2	16	8
	x	9	8486132	8486132	G	C	rs144111555	PTPRD	protein tyrosine phosphatase, receptor type, D	2	2	14	9
	x	9	136917482	136917482	G	A	rs61731642	BRD3	bromodomain containing 3	2	2	16	8
	x	9	140145895	140145895	C	G		LOC100129722	hypothetical protein LOC100129722	1	1	8	4
	x	10	21318672	21318672	A	C	rs61849814	NEBL	nebulette	1	1	16	14 (2 homozygous)
	x	11	62601915	62601915	G	A		WDR74	WD repeat domain 74	2	2	16	9
	x	11	63883847	63883847	C	T		FLRT1	fibronectin leucine rich transmembrane protein 1	1	1	8	6
	x	11	65293664	65293664	G	A		SCYL1	SCY1-like 1 (S. cerevisiae)	2	2	16	10
	x	11	66472221	66472221	G	A	rs144939155	SPTBN2	spectrin, beta, non-erythrocytic 2	2	2	16	10
	x	11	66638474	66638474	C	A		PC	pyruvate carboxylase	1	1	8	6
	x	11	68177405	68177405	C	T	rs145456776	LRP5	low density lipoprotein receptor-related protein 5	1	1	8	6
	x	12	130919182	130919182	G	A		RIMBP2	RIMS binding protein 2	2	2	16	8
x		12	131311749	131311749	A	C	rs137928907	STX2	syntaxin 2	2	2	12	6 (1 homozygous)
x		12	133306808	133306808	C	T	rs149597645	ANKLE2	ankyrin repeat and LEM domain containing 2	1	1	11	5
	x	13	113824899	113824899	T	C	rs3024787	PROZ	protein Z, vitamin K-dependent plasma glycoprotein	2	2	16	7
	x	14	105360291	105360291	C	G	rs185909273	KIAA0284	KIAA0284	2	2	16	7
	x	14	105418571	105418571	C	T		AHNAK2	AHNAK nucleoprotein 2	2	2	16	7
	x	16	602505	602505	C	T		SOLH	small optic lobes homolog (Drosophila)	0	0	7	5
	x	16	4940366	4940366	A	G		PPL	periplakin	2	2	8	5
	x	16	5083391	5083391	C	G		NAGPA	N-acetylglucosamine-1-phosphodiester alpha-N-acetylglucosaminidase	2	2	16	8
x		17	45360730	45360730	T	C	rs5918	ITGB3	integrin, beta 3 (platelet glycoprotein IIIa, antigen CD61)	2	2	12	9 (2 homozygous)
	x	17	64210757	64210757	C	A	rs4581	APOH	apolipoprotein H (beta-2-glycoprotein I)	1	1	16	13 (1 homozygous)
x		17	65713943	65713943	-	A		NOL11	nucleolar protein 11	1	1	12	6
x		17	66274384	66274384	C	T	rs149995088	SLC16A6	solute carrier family 16, member 6 (monocarboxylic acid transporter 7); similar to solute carrier family 16, member 6	2	2	12	6
x		17	67310584	67310584	A	G		ABCA5	ATP-binding cassette, sub-family A (ABC1), member 5	2	2	12	6
x		17	72443156	72443156	G	A	rs142232982	GPRC5C	G protein-coupled receptor, family C, group 5, member C	6	6	12	3	Best candidate (the same individuals carry both the RAB37 and GPRC5C variants)
x		17	72740355	72740355	G	A		RAB37	RAB37, member RAS oncogene family	6	6	12	3	Best candidate (the same individuals carry both the RAB37 and GPRC5C variants)
	x	18	43496563	43496563	G	A		EPG5	ectopic P-granules autophagy protein 5 homolog (C. elegans)	0	0	7	3
	x	19	15569378	15569378	G	C	rs58123634	RASAL3	RAS protein activator like 3	1	1	8	4 (1 homozygous)
	x	19	47207685	47207685	G	C		PRKD2	protein kinase D2	1	1	7	4
	x	19	49254538	49254538	T	G		FUT1	fucosyltransferase 1 (galactoside 2-alpha-L-fucosyltransferase, H blood group)	2	2	16	10
	x	19	49713534	49713534	G	A		TRPM4	transient receptor potential cation channel, subfamily M, member 4	2	2	16	10
	x	19	49878275	49878275	G	A	rs35389403	DKKL1	dickkopf-like 1 (soggy)	1	1	15	10
	x	19	49910139	49910139	C	G	rs112074780	CCDC155	coiled-coil domain containing 155	2	2	15	9
	x	19	50163098	50163098	G	A		IRF3	interferon regulatory factor 3	NA	NA	NA	NA
	x	19	51503285	51503285	C	T	rs16988799	KLK8	kallikrein-related peptidase 8	1	1	16	10
	x	19	51528041	51528041	C	T	rs3745539	KLK11	kallikrein-related peptidase 11	1	1	16	10
	x	19	53454862	53454862	T	C		ZNF816	zinc finger protein 816	2	2	12	7
	x	20	744270	744270	G	A	rs139430185	SLC52A3	solute carrier family 52 (riboflavin transporter), member 3	1	1	8	5
	x	22	38890624	38890624	A	C		DDX17	DEAD (Asp-Glu-Ala-Asp) box polypeptide 17	1	1	8	5
	x	22	41736075	41736075	C	A		ZC3H7B	zinc finger CCCH-type containing 7B	1	1	8	5
	x	X	117702143	117702143	C	G		DOCK11	dedicator of cytokinesis 11	0	0	16	9 (5 homozygous)
